# Supplementary material for: The immediate adverse drug reactions induced by ShenMai Injection are mediated by thymus-derived T cells and associated with RhoA/ROCK signaling pathway
Source: Front Immunol. 2023 Mar 21;14:1135701. doi: 10.3389/fimmu.2023.1135701 (PMC10070857; doi:10.3389/fimmu.2023.1135701)
Supplement: Supplementary file 1 [file Table_1.xlsx]

## Sheet: Sheet1
Mol	Tar
M1	Gpr34
M1	P2ry10
M1	Selp
M1	Lpar4
M1	Enpp2
M1	Lpar1
M1	Ptafr
M1	Mcl1
M1	Adora3
M1	Adora1
M1	Adora2a
M1	Cdc25b
M1	Mmp13
M1	Scd1
M1	Alox5
M1	Lipg
M1	Ren1
M1	Ptpn1
M1	Bace2
M1	Mtor
M1	Pik3ca
M1	F2
M1	Gsk3b
M1	Gsk3a
M1	Faah
M1	Mapk14
M1	Flt1
M1	Egfr
M1	Mst1r
M1	Aurka
M1	Btk
M1	Adrb2
M1	Adrb1
M1	Adrb3
M1	Mmp9
M1	Mmp2
M1	Aurkb
M1	Bace1
M1	Mapk1
M1	Pik3cg
M1	Ednrb
M1	Ednra
M1	Abcb1a
M1	Abcb1b
M1	Adora2b
M1	Adam17
M1	Ghsr
M1	Pde4b
M1	Bche
M1	Ache
M1	Oprm1
M1	Oprd1
M1	Oprk1
M1	Pde7a
M1	Ctsb
M1	Impdh2
M1	Acacb
M1	Fyn
M1	Ctsk
M1	Pla2g5
M1	Pla2g2a
M1	Prkca
M1	Hdac8
M1	Cckbr
M1	Ctsg
M1	Scn9a
M1	Raf1
M1	Alox5ap
M1	Nampt
M1	Csf1r
M1	Kit
M1	Akt1
M1	Dgat1
M1	Rps6ka3
M1	Tacr2
M1	Ephx2
M1	Pde10a
M1	Ptger4
M1	Abl1
M1	Hrh3
M1	Ret
M1	Mdm2
M1	Slc6a4
M1	Gck
M1	Bdkrb1
M1	Top1
M1	Drd2
M1	Abcc1
M1	Hif1a
M1	Tbk1
M1	Plg
M1	Csnk2a1
M1	Slc5a2
M1	Lyn
M1	Csnk2a2
M1	Slc5a1
M1	Jak3
M1	Cdk1
M1	Tacr1
M1	Esr1
M2	Gpr34
M2	P2ry10
M2	Lpar4
M2	Selp
M2	Lpar1
M2	Enpp2
M2	Ptafr
M2	Cdc25b
M2	Akt1
M2	Adora3
M2	Adora1
M2	Mcl1
M2	Soat1
M2	Flt1
M2	Egfr
M2	Aurka
M2	Adrb2
M2	Adrb1
M2	Dagla
M2	Adora2a
M2	Prkcd
M2	Prkcq
M2	F2
M2	Oprm1
M2	Oprd1
M2	Oprk1
M2	Slc6a4
M2	Slc6a3
M2	Ren1
M2	Mmp13
M2	Mmp9
M2	Mmp2
M2	Ache
M2	Kit
M2	Hsd11b1
M2	Faah
M2	Nos2
M2	Cnr2
M2	Ptgs2
M2	Hmgcr
M2	Cnr1
M2	Ces2c
M2	Ces1d
M2	S1pr1
M2	Ptpn1
M2	Ephx2
M2	Prkca
M2	Ar
M2	Alox5
M2	Prep
M2	Pla2g1b
M3	Gpr34
M3	P2ry10
M3	Selp
M3	Ren1
M3	Bace1
M3	Mcl1
M3	Adora2a
M3	Adora1
M3	Adora3
M3	Htr2c
M3	Slc6a4
M3	Igf1r
M3	Mapk14
M3	Ctsg
M3	Adam17
M3	Cdc25b
M3	Mtor
M3	Pik3ca
M3	Mmp13
M3	Mmp9
M3	Mmp2
M3	Enpp2
M3	Btk
M3	Aurkb
M3	Aurka
M3	Mapk1
M3	Egfr
M3	Abcb1a
M3	Abcb1b
M3	Bace2
M3	Slc5a1
M3	Ghsr
M3	Gckr
M3	Cdk1
M3	Hrh3
M3	Jak3
M3	Hif1a
M3	Cckbr
M3	Casp1
M3	Lck
M3	Abl1
M3	Insr
M3	Shh
M3	Ednrb
M3	Scarb1
M3	Ednra
M3	Ptgs2
M3	Slc5a2
M3	Mapk3
M3	Gsk3b
M3	Gsk3a
M3	Mapk11
M3	Mapk9
M3	Alk
M3	Lpar4
M3	Lpar1
M3	Gck
M3	Adrb2
M3	Tacr2
M3	Tacr1
M3	Dgat1
M3	Prkca
M3	Scd1
M3	Hdac1
M3	Smo
M3	Nampt
M3	Ido1
M3	Oprm1
M3	Oprd1
M3	Nos2
M3	Oprk1
M3	Ctsk
M3	Ar
M3	Slc10a2
M3	F2
M3	Alox5
M3	Ptafr
M3	Mmp11
M3	Gnrhr
M3	Bdkrb1
M3	Pde4b
M3	Csf1r
M3	Plg
M3	Flt1
M3	Kit
M3	Pik3cg
M3	Hdac6
M3	Ctsb
M3	Lipg
M3	Ada
M3	Ephx2
M3	Hmgcr
M3	Braf
M3	Adora2b
M3	Tgfbr1
M3	Acacb
M3	Ccr2
M3	Akt1
M3	Pde10a
M3	Slc27a1
M4	Ptafr
M4	Gpr34
M4	P2ry10
M4	Lpar1
M4	Akt1
M4	Lpar4
M4	Selp
M4	Enpp2
M4	Mcl1
M4	Flt1
M4	Aurka
M4	Cnr2
M4	Cdc25b
M4	Adrb2
M4	Adrb1
M4	Adora1
M4	Btk
M4	Adora2a
M4	Adora3
M4	Cnr1
M4	Dgat1
M4	Ptpn1
M4	Chrm2
M4	Chrm1
M4	Csf1r
M4	Adrb3
M4	Aurkb
M4	Bace1
M4	Kit
M4	Mdm2
M4	Egfr
M4	Slc5a2
M4	Ppara
M4	Pla2g1b
M4	Prkch
M4	Prkcq
M4	Prkcd
M4	Dagla
M4	Mtor
M5	Gpr34
M5	P2ry10
M5	Selp
M5	Lpar4
M5	Lpar1
M5	Enpp2
M5	Ptafr
M5	Adora1
M5	Prkca
M5	Abcb1a
M5	Abcb1b
M5	Adam17
M5	Adora2a
M5	Aurka
M5	Ren1
M5	Pde10a
M5	Alk
M5	Mcl1
M5	Acacb
M5	Gpr119
M5	Scd1
M5	Mtor
M5	Prkch
M5	Smo
M5	Ache
M5	Mmp13
M5	Pde4b
M5	Pde7a
M5	Akt1
M5	Nampt
M5	Bace2
M5	Mmp2
M5	Bace1
M5	Npy5r
M5	Csf1r
M5	Flt1
M5	Kit
M5	Lipg
M5	Impdh2
M5	Egfr
M5	Ednrb
M5	Mapk1
M5	Ednra
M5	Ptger2
M5	Drd2
M5	Ghsr
M5	Dgat1
M5	Oprm1
M5	Oprd1
M5	Oprk1
M5	Ccr2
M5	Ptger4
M5	Tacr2
M5	Drd1
M5	Gpbar1
M5	Aurkb
M5	Alox5
M5	Ccr5
M5	Slc10a2
M5	Mmp9
M5	Slc27a1
M5	Mapkapk2
M5	Hrh3
M5	Htr1a
M5	Rps6ka3
M5	Htr7
M5	Prep
M5	Htr2c
M5	Slc6a4
M5	Adrb3
M5	Mapk14
M5	Pik3ca
M5	Ctsg
M5	Slc6a3
M5	Adora2b
M5	Soat1
M5	Hdac6
M5	Hdac1
M5	Chrm2
M5	Pik3cg
M5	Ptk2b
M5	Cdc25b
M5	Ugcg
M5	Slc5a2
M5	Slc5a1
M5	Gnrhr
M5	Mapk3
M5	Prkdc
M5	Hsp90aa1
M5	Bdkrb1
M5	Met
M5	Abl1
M5	Bche
M5	Insr
M5	Adrb2
M5	Adrb1
M5	Jak3
M5	Blk
M5	Lck
M5	Mst1r
M6	Gpr34
M6	P2ry10
M6	Lpar4
M6	Lpar1
M6	Enpp2
M6	Selp
M6	Ptafr
M6	Akt1
M6	Slc10a2
M6	Adora1
M6	Adora2a
M6	Adora3
M6	Mcl1
M6	Mtor
M6	Pik3ca
M6	Scd1
M6	Dgat1
M6	Pde4b
M6	Pde7a
M6	Aurka
M6	Chrm2
M6	Chrm1
M6	Abl1
M6	Flt1
M6	Hrh3
M6	Abcb1a
M6	Abcb1b
M6	Egfr
M6	Ren1
M6	Rps6ka3
M6	Dagla
M6	Slc27a1
M6	Ache
M6	Prkcd
M6	Prkcq
M6	Mapkapk2
M6	Adora2b
M6	Adam17
M6	Ghsr
M6	Drd2
M6	Nampt
M6	Hif1a
M6	Gck
M6	Bace1
M6	Met
M6	Csf1r
M6	Insr
M6	Jak3
M6	Aurkb
M6	Blk
M6	Lck
M6	Mst1r
M6	Lyn
M6	Fgr
M6	Btk
M6	Npy5r
M6	Mmp2
M6	Ptger4
M6	Bche
M6	Pde10a
M6	Oprd1
M6	Soat1
M6	Cdc25b
M6	Ednrb
M6	Ednra
M6	Mapk14
M6	Tacr2
M6	Mapk1
M6	Kit
M6	Lipg
M6	F2
M6	Adrb2
M6	Adrb1
M6	Mmp13
M6	Hsd11b1
M6	Nos2
M6	Cnr2
M6	Ptgs2
M6	Hmgcr
M6	Cnr1
M6	Ces2c
M6	Ces1d
M6	Prkca
M6	Ar
M6	Prep
M6	Pla2g1b
M6	S1pr1
M6	Faah
M6	Ephx2
M6	Ptpn1
M6	Alox5
M7	Selp
M7	Gpr34
M7	P2ry10
M7	Tacr2
M7	Lpar4
M7	Lpar1
M7	Mtor
M7	Enpp2
M7	Mapk14
M7	Clk1
M7	Clk2
M7	Clk3
M7	Clk4
M7	Dyrk1a
M7	Lck
M7	Pik3cg
M7	Map2k1
M7	Npy5r
M7	S1pr1
M7	Mc4r
M7	Ptger1
M7	Alk
M7	Prkdc
M7	Csf1r
M7	Gnrhr
M7	Adrb2
M7	Sphk1
M7	Abl1
M7	Sphk2
M7	Adora2a
M7	Egfr
M7	Ptafr
M7	Scarb1
M7	Dpp4
M7	Ren1
M7	Hdac6
M7	Ctsk
M7	Bdkrb1
M7	Adrb1
M7	Oprm1
M7	Top1
M7	Htr4
M7	Ache
M7	Adrb3
M7	Bace2
M7	Gba2
M7	Bace1
M7	Tnk2
M7	Ghsr
M7	Hrh3
M7	Braf
M7	Ephx2
M7	Mapk1
M7	Pde4b
M7	Insr
M7	Ugcg
M7	Gba
M7	Acacb
M7	Stat6
M7	Drd2
M7	Alox5
M7	Hrh1
M7	Hdac1
M7	Oprd1
M7	Uts2r
M7	Pde10a
M7	Inhba
M7	St14
M7	Chrm1
M7	Igf1r
M7	Chrm2
M7	Ctsb
M7	Stat3
M7	Oprk1
M7	Pik3ca
M7	Kit
M7	Mmp2
M7	Mc1r
M7	Ednra
M7	Mc3r
M7	Pdgfrb/Pdgfra
M7	Soat1
M7	Raf1
M7	Maoa
M7	Aurkb
M7	Slc6a2
M7	Slc6a4
M7	Slc6a3
M7	Aurka
M7	Htr1a
M7	Ccr5
M7	Mmp13
M7	Sigmar1
M7	Mmp9
M7	Sstr2
M7	Flt1
M7	Gsk3b
M7	Ccr2
M7	Bche
M7	Avpr1a
M8	Gpr34
M8	P2ry10
M8	Selp
M8	Lpar4
M8	Lpar1
M8	Enpp2
M8	Rorc
M8	Adora2a
M8	Adora1
M8	S1pr1
M8	Pde7a
M8	Ephx2
M8	Npy5r
M8	Mmp13
M8	Mmp2
M8	Adam17
M8	Lipg
M8	Mtor
M8	Pik3cg
M8	Pik3ca
M8	Mapk1
M8	Scd1
M8	Alox5
M8	Alk
M8	Adora2b
M8	Bace1
M8	Rps6ka3
M8	Lck
M8	Mcl1
M8	Ednra
M8	Pde10a
M8	Aurka
M8	Ren1
M8	Igf1r
M8	Slc10a2
M8	P2rx7
M8	Abcb1a
M8	Abcb1b
M8	Casp1
M8	Acacb
M8	Mmp9
M8	Nampt
M8	Ctsk
M8	Cdc25b
M8	Mapk3
M8	Bche
M8	Acaca
M8	Mapk14
M8	Scn9a
M8	Adora3
M8	Aurkb
M8	Esr2
M8	Bdkrb1
M8	Prkca
M8	Btk
M8	Jak3
M8	Pde4b
M8	Ptger4
M8	Csf1r
M8	Flt1
M8	Kit
M8	Scarb1
M8	Ptafr
M8	Cckbr
M8	Drd2
M8	Ido1
M8	Tyms
M8	Gria1
M8	Abl1
M8	Gsk3b
M8	Gsk3a
M8	Prep
M8	Hrh3
M8	Hif1a
M8	Mapkapk2
M8	Ache
M8	Egfr
M8	Slc6a4
M8	Slc6a3
M8	Impdh2
M8	Fasn
M8	Mapk9
M8	Akt1
M8	Insr
M8	Gnrhr
M8	Htr1a
M8	Cdk1
M8	Pla2g1b
M8	Pla2g2f
M8	Pla2g2d
M8	Smo
M8	Fyn
M8	Raf1
M8	Ret
M8	Pla2g2e
M8	Blk
M8	Dyrk1a
M8	Map3k11
M8	Map2k1
M8	Csnk2a1
M9	Cdk1
M9	Gpr34
M9	P2ry10
M9	Cckbr
M9	Adora3
M9	Abcb1a
M9	Abcb1b
M9	Dyrk1a
M9	Mapk14
M9	Adora1
M9	Ren1
M9	Fap
M9	Prkcd
M9	F2
M9	Aurkb
M9	Lck
M9	Ctsb
M9	Mtor
M9	Pde10a
M9	Pik3ca
M9	Gck
M9	Gsk3b
M9	Chrm1
M9	Adora2a
M9	Ptgs1
M9	Ptgs2
M9	Aurka
M9	Ctsk
M9	Ros1
M9	Hmgcr
M9	Acacb
M9	Pygl
M9	Mapk1
M9	Pik3cg
M9	Scn9a
M9	Egfr
M9	Il5
M9	Hdac6
M9	Hdac1
M9	Smo
M9	Ptpn1
M9	Trpv4
M9	Pde4b
M9	Pde7a
M9	Bace1
M9	Lipg
M9	Tbk1
M9	Abl1
M9	Drd2
M9	Adora2b
M9	Ptafr
M9	Nampt
M9	Hsp90aa1
M9	Hsd11b1
M9	Alk
M9	S1pr1
M9	Ar
M9	Avpr1a
M9	Impdh2
M9	Scarb1
M9	Mapk9
M9	Kit
M9	Pdgfrb
M9	Alox5
M9	Shh
M9	Ada
M9	Slc5a2
M9	Tacr2
M9	Drd1
M9	Mapkapk2
M9	Sigmar1
M9	Prkca
M9	Insr
M9	Igf1r
M9	Map2k1
M9	Jak3
M9	Mmp9
M9	Mmp2
M9	Rorc
M9	Ccr1
M9	Scd1
M9	Ctsg
M9	Slc5a1
M9	Casp1
M9	Btk
M9	Mmp13
M9	Ghsr
M9	Akt1
M9	Ptger1
M9	Bche
M9	Htr2c
M9	Slc6a4
M9	Mdm2
M9	Braf
M9	Cxcr3
M9	Selp
M9	Prkcq
M9	Prkch
M9	Cckar
M9	Hcrtr2
M10	Gpr34
M10	P2ry10
M10	Akt1
M10	Ptafr
M10	Lpar4
M10	Lpar1
M10	Enpp2
M10	Selp
M10	Cnr1
M10	Adora1
M10	Adora2a
M10	Cnr2
M10	Cdc25b
M10	Ptpn1
M10	Oprm1
M10	Oprd1
M10	Oprk1
M10	Pla2g1b
M10	Prkch
M10	Prkcq
M10	Prkcd
M10	Dagla
M10	Mtor
